# Supplementary material for: PDZD8-deficient mice manifest behavioral abnormalities related to emotion, cognition, and adaptation due to dyslipidemia in the brain
Source: Mol Brain. 2023 Jan 19;16:11. doi: 10.1186/s13041-023-01002-4 (PMC9854033; doi:10.1186/s13041-023-01002-4)
Supplement: Supplementary file 2 — Additional file 2: . [file 13041_2023_1002_MOESM2_ESM.xlsx]

## Sheet: Table S1_Ex1d vs Ex3d
Table S1
Behavior of PDZD8 mutant mice (Ex1d vs Ex3d)
Group			Kurihara et al. (this study)	Amri et al. (2022)
Mutation			Exon 1 deletion (Ex1d)	Exon 3 deletion (Ex3d)
Genetic background			C57BL/6J	C57BL/6NTac
Sex			Male	Not reported
Age			>10 weeks	>8 weeks
Test	Measure	Figure	Ex1d phenotype	Ex3d phenotype
General health and neurological screen	Body weight (g)	3a	Decreased	Decreased
General health and neurological screen	Body temperature (ºC)	3b	n.s.
General health and neurological screen	Grip strength (Newton)	3c	n.s.
General health and neurological screen	Wire-hang latency (sec)	3d	n.s.
Hot plate test	Latency to respond to a thermal stimulus	3e	n.s.
Rotarod test	Latency to fall off a rotating rod	3f	n.s.
Light/dark transition test	Distance traveled in the dark chamber (cm)	4a	Increased
	Distance traveled in the light chamber (cm)	4a	n.s.
	Time spent in the dark chamber (sec)	4b	n.s.
	Time spent in the light chamber (sec)	4b	n.s.
	Number of transitions	4c	n.s.
	Latency to enter the light chamber (sec)	4d	n.s.
Open field test	Total distance traveled (cm)	4e	n.s.	Increased
	Vertical activity	4f	n.s.
	Center time (sec)	4g	Increased	Increased
	Stereotypic counts	4h	n.s.
	Jumping	NT		Increased
Elevated plus maze test	Distance traveled (cm)	4i	n.s.	n.s.
	Number of total arm entries	4j	n.s.
	Number of open arm entries (%)	4k	Increased
	Time spent in open arms (%)	4l	Increased
	Time spent in closed arms (sec)		Decreased	n.s.
	Time spent in open arms (sec)		Increased	n.s.
	Number of closed arm entries		n.s.	n.s.
	Number of open arm entries		Increased	Increased
	Head dips			Increased
Fear conditioning test (conditioning)	Freezing (%)/Distance traveled (cm)	5a,f	n.s./Increased
Fear conditioning test (context test, 1 day after conditioning)	Freezing (%)/Distance traveled (cm)	5b,g	n.s./n.s.
Fear conditioning test (cued test, 1 day after conditioning)	Freezing (%)/Distance traveled (cm)	5c,h	n.s./Increased
Fear conditioning test (cued test, 1 day after conditioning)	Freezing (%)/Distance traveled (cm)	5c,h	Decreased/Increased
Fear conditioning test (context test, 28 days after conditioning)	Freezing (%)/Distance traveled (cm)	5d,i	n.s./n.s.
Fear conditioning test (cued test, 28 days after conditioning)	Freezing (%)/Distance traveled (cm)	5e,j	n.s./n.s.
Fear conditioning test (cued test, 28 days after conditioning)	Freezing (%)/Distance traveled (cm)	5e,j	Decreased/Increased
Startle response/prepulse inhibition test	Startle amplitude (A.U.)	6a	n.s.
	Prepulse inhibition (%)	6b	Increased
Social interaction test in a novel environment	Duration of contacts (sec)	7a	n.s.
	Number of contacts	7b	Increased
	Duration of active contacts (sec)	7c	Increased
	Mean duration/contact (sec)	7d	Decreased
	Distance traveled (cm)	7e	Increased
Home-cage social interaction test in a familiar environment	Mean number of particles	7f	n.s.
	Activity level (A.U.)	7i	Increased
Three-chamber test (sociability test)	Time spent in chamber containing stranger 1 cage (sec)	7j	n.s.
	Time spent in chamber containing stranger 2 cage (sec)	7k	n.s.
	Time spent around stranger 1 cage (sec)	7l	n.s.
	Time spent around stranger 2 cage (sec)	7m	n.s.
	Number of access to stranger 1 cage	7n	n.s.
	Number of access to stranger 2 cage	7o	Increased
	Distance traveled (cm)	7p	Increased
Porsolt forced swim test (Day 1)	Immobility time (%)	8a	n.s.
Porsolt forced swim test (Day 2)	Immobility time (%)	8b	n.s.
Porsolt forced swim test (Day 1)	Distance traveled (cm)	8c	n.s.
Porsolt forced swim test (Day 2)	Distance traveled (cm)	8d	Increased
Tail suspension test	Immobility time (%)	8e	Decreased
Barnes maze test (training)	Latency to first reach the target (sec)	9a	n.s.	n.s.
	Number of errors to first reach the target	9b	n.s.	n.s.
	Distance traveled to first reach the target (cm)	9c	n.s.	n.s.
	Number of omission errors	9d	n.s.
Barnes maze test (probe test, 1 day after the last training)	Time spent around hole (sec)	9e	n.s.	Decreased
Barnes maze test (probe test, 30 days after the last training)	Time spent around hole (sec)	9f	n.s.
Y-maze test	Arm entries	NT		n.s.
	Alternation (%)			n.s.
T-maze spontaneous alternation test	Correct responses (%)	9g	n.s.
T-maze spontaneous alternation test (delay session)	Correct responses (%)	9h	Decreased
Brain structure	MR image	NT		Brain structure: abnormal
LTP	LTP	NT		LTP: low

## Sheet: Table S2_statistics
Table S2
Statistical analysis of behavioral data in PDZD8 knockout mice.
				Statistical test			ANOVA
Test	Measure	Figure					Genotype		Trial/Block/Time		Genotype × Trial/Block/Time		Simple main effect of genotype
General health and neurological screen	Body weight (g)	3a		Student t test	t(35) = 5.79, P < 0.001
General health and neurological screen	Body temperature (ºC)	3b		Mann-Whitney's U test	z = 1.68, P = 0.0934
General health and neurological screen	Grip strength (Newton)	3c		Student t test	t(35) = 0.08, P = 0.9342
General health and neurological screen	Wire-hang latency (sec)	3d		Mann-Whitney's U test	z = 1.53, P = 0.1260
Hot plate test	Hot plate latency (sec)	3e		Mann-Whitney's U test	z = 0.11, P = 0.9153
Rotarod test	Latency to fall (sec)	3f		Two-way repeated measures ANOVA			F(1, 35) = 2.40, P = 0.1302		F(3.35, 117.37) = 17.20, P < 0.001		F(3.35, 117.37) = 2.26, P = 0.0784
Light/dark transition test	Distance traveled in the dark chamber (cm)	4a		Student t test	t(35) = 2.62, P = 0.0129
Light/dark transition test	Distance traveled in the light chamber (cm)	4a		Student t test	t(35) = 0.45, P = 0.6556
Light/dark transition test	Time spent in the dark chamber (sec)	4b		Student t test	t(35) = 0.79, P = 0.4326
Light/dark transition test	Time spent in the light chamber (sec)	4b		Student t test	t(35) = 0.72, P = 0.4740
Light/dark transition test	Number of transitions	4c		Student t test	t(35) = 0.83, P = 0.4113
Light/dark transition test	Latency to enter the light chamber (sec)	4d		Mann-Whitney's U test	z = 0.65, P = 0.5134
Open field test	Total distance traveled (cm)	4e		Two-way repeated measures ANOVA			F(1, 34) = 1.09, P = 0.3036		F(7.10, 241.35) = 38.50, P < 0.001		F(7.10, 241.35) = 0.93, P = 0.4862
Open field test	Vertical activity	4f		Two-way repeated measures ANOVA			F(1, 34) = 4.01, P = 0.0532		F(9.26, 314.95) = 18.14, P < 0.001		F(9.26, 314.95) = 1.24, P = 0.2660
Open field test	Center time (sec)	4g		Two-way repeated measures ANOVA			F(1, 34) = 1.13, P = 0.2961		F(9.45, 321.31) = 9.01, P < 0.001		F(9.45, 321.31) = 2.16, P = 0.0224		5th block: F(1, 187) = 4.41, P = 0.0372 7th block: F(1, 187) = 13.72, P < 0.001
Open field test	Stereotypic counts	4h		Two-way repeated measures ANOVA			F(1, 34) = 0.67, P = 0.4190		F(4.50, 153.00) = 19.15, P < 0.001		F(4.50, 153.00) = 1.17, P = 0.3286
Elevated plus maze test	Distance traveled (cm)	4i		Welch's t test	t(27.86) = 1.58, P = 0.1252
Elevated plus maze test	Number of total arm entries	4j		Mann-Whitney's U test	z = 1.59, P = 0.1130
Elevated plus maze test	Number of open arm entries (%)	4k		Student t test	t(34) = 6.07, P < 0.001
Elevated plus maze test	Time spent in open arms (%)	4l		Mann-Whitney's U test	z = 4.30, P < 0.001
Elevated plus maze test	Number of closed arm entries			Mann-Whitney's U test	z = 0.56, P = 0.5788
Elevated plus maze test	Number of open arm entries			Mann-Whitney's U test	z = 3.77, P < 0.001
Fear conditioning test (conditioning, Day 1)	Freezing time (%)	5a		Two-way repeated measures ANOVA			F(1, 32) = 1.67, P = 0.2053		F(3.63, 116.14) = 19.14, P < 0.001		F(3.63, 116.14) = 1.09, P = 0.3618
Fear conditioning test (context test, Day 2)	Freezing time (%)	5b		Two-way repeated measures ANOVA			F(1, 32) = 0.22, P = 0.6394		F(4, 128) = 6.14, P < 0.001		F(4, 128) = 1.93, P = 0.1097
Fear conditioning test (cued test, Day 2)	Freezing time (%) during no white noise	5c		Two-way repeated measures ANOVA			F(1, 32) = 0.34, P = 0.5663		F(2, 64) = 24.51, P < 0.001		F(2, 64) = 0.70, P = 0.5003
Fear conditioning test (cued test, Day 2)	Freezing time (%) during white noise	5c		Two-way repeated measures ANOVA			F(1, 32) = 7.10, P = 0.0120		F(2, 64) = 15.60, P < 0.001		F(2, 64) = 3.21, P = 0.0467		4 min: F(1, 58) = 4.75, P = 0.0333 6 min: F(1, 58) = 11.97, P = 0.0010
				Student t test	6 min: t(32) = 2.85, P = 0.0076
Fear conditioning test (context test, Day 29)	Freezing time (%)	5d		Two-way repeated measures ANOVA			F(1, 32) = 0.71, P = 0.4062		F(4, 128) = 5.06, P < 0.001		F(4, 128) = 0.96, P = 0.4347
Fear conditioning test (cued test, Day 29)	Freezing time (%) during no white noise	5e		Two-way repeated measures ANOVA			F(1, 32) = 0.63, P = 0.4328		F(2, 64) = 22.09, P < 0.001		F(2, 64) = 0.47, P = 0.6257
Fear conditioning test (cued test, Day 29)	Freezing time (%) during white noise	5e		Two-way repeated measures ANOVA			F(1, 32) = 7.32, P = 0.0108		F(2, 64) = 10.24, P < 0.001		F(2, 64) = 2.08, P = 0.1338
				Mann-Whitney's U test	6 min: z = 2.31, P = 0.0208
Fear conditioning test (conditioning, Day 1)	Distance traveled (cm)	5f		Two-way repeated measures ANOVA			F(1, 32) = 9.98, P = 0.0035		F(4.36, 139.62) = 49.94, P < 0.001		F(4.36, 139.62) = 1.49, P = 0.2033
Fear conditioning test (context test, Day 2)	Distance traveled (cm)	5g		Two-way repeated measures ANOVA			F(1, 32) = 0.67, P = 0.4195		F(4, 128) = 8.56, P < 0.001		F(4, 128) = 1.55, P = 0.1927
Fear conditioning test (cued test, Day 2)	Distance traveled (cm) during no white noise	5h		Two-way repeated measures ANOVA			F(1, 32) = 5.01, P = 0.0323		F(1.60, 51.06) = 29.05, P < 0.001		F(1.60, 51.06) = 0.04, P = 0.9281
Fear conditioning test (cued test, Day 2)	Distance traveled (cm) during white noise	5h		Two-way repeated measures ANOVA			F(1, 32) = 12.71, P = 0.0012		F(2, 64) = 14.99, P < 0.001		F(2, 64) = 4.32, P = 0.0174		5 min: F(1, 65) = 7.22, P = 0.0091 6 min: F(1, 65) = 20.03, P < 0.001
				Mann-Whitney's U test	6 min: z = 3.29, P = 0.0010
Fear conditioning test (context test, Day 29)	Distance traveled (cm)	5i		Two-way repeated measures ANOVA			F(1, 32) = 3.30, P = 0.0785		F(3.05, 97.49) = 2.45, P = 0.0674		F(3.05, 97.49) = 0.30, P = 0.8317
Fear conditioning test (cued test, Day 29)	Distance traveled (cm) during no white noise	5j		Two-way repeated measures ANOVA			F(1, 32) = 0.86, P = 0.3599		F(2, 64) = 3.14, P = 0.0502		F(2, 64) = 3.76, P = 0.0285		1 min: F(1, 56) = 4.11, P = 0.0475
Fear conditioning test (cued test, Day 29)	Distance traveled (cm) during white noise	5j		Two-way repeated measures ANOVA			F(1, 32) = 5.48, P = 0.0257		F(2, 64) = 5.49, P = 0.0063		F(2, 64) = 2.90, P = 0.0622
				Mann-Whitney's U test	6 min: z = 3.08, P = 0.0020
Fear conditioning test (conditioning, Day 1)	Distance traveled (cm) during footshock	5k		Two-way repeated measures ANOVA			F(1, 32) = 0.17, P = 0.6802		F(6.45, 206.44) = 40.38, P < 0.001		F(6.45, 206.44) = 1.29, P = 0.2619
Fear conditioning test (conditioning, Day 1)	Distance traveled (cm) during footshock	5k		Two-way repeated measures ANOVA			F(1, 32) = 0.11, P = 0.7389		F(6.31, 201.86) = 38.23, P < 0.001		F(6.31, 201.86) = 0.85, P = 0.5341
Fear conditioning test (conditioning, Day 1)	Distance traveled (cm) during footshock	5k		Two-way repeated measures ANOVA			F(1, 32) = 0.00, P = 0.9871		F(6.41, 205.28) = 31.73, P < 0.001		F(6.41, 205.28) = 1.51, P = 0.1716
Startle response/prepulse inhibition test	Startle amplitude (A.U.) (110 dB)	6a		Mann-Whitney's U test	z = 1.79, P = 0.0730
Startle response/prepulse inhibition test	Startle amplitude (A.U.) (120 dB)	6a		Student t test	t(35) = 0.71, P = 0.4851
Startle response/prepulse inhibition test	Prepulse inhibition (%) (74-110 dB)	6b		Mann-Whitney's U test	z = 2.63, P = 0.0086
Startle response/prepulse inhibition test	Prepulse inhibition (%) (78-110 dB)	6b		Student t test	t(35) = 2.45, P = 0.0192
Startle response/prepulse inhibition test	Prepulse inhibition (%) (74-120 dB)	6b		Student t test	t(35) = 1.72, P = 0.0939
Startle response/prepulse inhibition test	Prepulse inhibition (%) (78-120 dB)	6b		Student t test	t(35) = 1.70, P = 0.0979
Social interaction test	Duration of contacts (sec)	7a		Student t test	t(16) = 1.37, P = 0.1910
Social interaction test	Number of contacts	7b		Student t test	t(16) = 3.42, P = 0.0035
Social interaction test	Duration of active contacts (sec)	7c		Mann-Whitney's U test	z = 3.14, P = 0.0017
Social interaction test	Mean duration/contact (sec)	7d		Student t test	t(16) = 2.16, P = 0.0463
Social interaction test	Distance traveled (cm)	7e		Student t test	t(16) = 3.66, P = 0.0021
Home-cage social interaction test	Mean number of particles (7 days)	7f		Two-way repeated measures ANOVA			F(1, 14) = 3.64, P = 0.0772		F(167, 2338) = 7.47, P < 0.001		F(167, 2338) = 0.96, P = 0.6248
Home-cage social interaction test	Mean number of particles (last 3-day average)	7g		Two-way repeated measures ANOVA			F(1, 14) = 1.84, P = 0.1960		F(23, 322) = 12.12, P < 0.001		F(23, 322) = 0.61, P = 0.9221
Home-cage social interaction test	Activity level (A.U.) (7 days)	7h		Two-way repeated measures ANOVA			F(1, 14) = 14.44, P = 0.0020		F(167, 2338) = 17.52, P < 0.001		F(167, 2338) = 1.63, P < 0.001		Day 1, 20:00; F(1, 1737) = 4.99, P = 0.0256 Day 1, 21:00; F(1, 1737) = 22.23, P < 0.001 Day 1, 23:00; F(1, 1737) = 5.47, P = 0.0195 Day 1, 0:00; F(1, 1737) = 14.62, P < 0.001 Day 1, 1:00; F(1, 1737) = 5.15, P = 0.0233 Day 1, 5:00; F(1, 1737) = 4.89, P = 0.0272 Day 2, 23:00; F(1, 1737) = 14.91, P < 0.001 Day 2, 0:00; F(1, 1737) = 10.50, P = 0.0012 Day 2, 1:00; F(1, 1737) = 3.89, P = 0.0487 Day 2, …
													Day 5, 21:00; F(1, 1737) = 7.99, P = 0.0048 Day 5, 22:00; F(1, 1737) = 3.98, P = 0.0463 Day 5, 0:00; F(1, 1737) = 4.47, P = 0.0346 Day 6, 19:00; F(1, 1737) = 4.10, P = 0.0430 Day 6, 22:00; F(1, 1737) = 10.61, P = 0.0011 Day 6, 23:00; F(1, 1737) = 8.93, P = 0.0029 Day 6, 1:00; F(1, 1737) = 7.30, P = 0.0070 Day 6, 6:00; F(1, 1737) = 4.64, P = 0.0314 Day 7, 21:00; F(1, 1737) = 5.65, P = 0.0175 Day 7…
Home-cage social interaction test	Activity level (A.U.) (last 3-day average)	7i		Two-way repeated measures ANOVA			F(1, 14) = 27.16, P < 0.001		F(23, 322) = 30.48, P < 0.001		F(23, 322) = 2.28, P < 0.001		19:00; F(1, 320) = 4.28, P = 0.0394 21:00; F(1, 320) = 14.21, P < 0.001 22:00; F(1, 320) = 13.16, P < 0.001 0:00; F(1, 320) = 18.15, P < 0.001 1:00; F(1, 320) = 7.59, P = 0.0062 2:00; F(1, 320) = 9.99, P = 0.0017 6:00; F(1, 320) = 20.21, P < 0.001 8:00; F(1, 320) = 5.70, P = 0.0176
Three-chamber test (sociability test)	Time spent in chamber containing empty cage (sec)	7j		Student t test	t(35) = 0.82, P = 0.4178
Three-chamber test (sociability test)	Time spent in center chamber (sec)	7j		Mann-Whitney's U test	z = 2.17, P = 0.0297
Three-chamber test (sociability test)	Time spent in chamber containing stranger 1 cage (sec)	7j		Student t test	t(35) = 0.12, P = 0.9027
Three-chamber test (social novelty preference test)	Time spent in chamber containing stranger 1 cage (sec)	7k		Welch's t test	t(26.52) = 0.42, P = 0.6777
Three-chamber test (social novelty preference test)	Time spent in center chamber (sec)	7k		Mann-Whitney's U test	z = 1.38, P = 0.1667
Three-chamber test (social novelty preference test)	Time spent in chamber containing stranger 2 cage (sec)	7k		Welch's t test	t(26.25) = 0.73, P = 0.4689
Three-chamber test (sociability test)	Time spent around empty cage (sec)	7l		Mann-Whitney's U test	z = 1.37, P = 0.1714
Three-chamber test (sociability test)	Time spent around stranger 1 cage (sec)	7l		Student t test	t(35) = 0.61, P = 0.5447
Three-chamber test (social novelty preference test)	Time spent around stranger 1 cage (sec)	7m		Student t test	t(35) = 0.74, P = 0.4648
Three-chamber test (social novelty preference test)	Time spent around stranger 2 cage (sec)	7m		Welch's t test	t(23.44) = 1.40, P = 0.1752
Three-chamber test (sociability test)	Number of access to empty cage	7n		Student t test	t(35) = 2.10, P = 0.0431
Three-chamber test (sociability test)	Number of access to stranger 1 cage	7n		Student t test	t(35) = 1.75, P = 0.0895
Three-chamber test (social novelty preference test)	Number of access to stranger 1 cage	7o		Mann-Whitney's U test	z = 1.16, P = 0.2445
Three-chamber test (social novelty preference test)	Number of access to stranger 2 cage	7o		Student t test	t(35) = 2.11, P = 0.0425
Three-chamber test (sociability test)	Distance traveled (cm)	7p		Student t test	t(35) = 2.88, P = 0.0067
Three-chamber test (social novelty preference test)	Distance traveled (cm)	7p		Student t test	t(35) = 2.13, P = 0.0405
Porsolt forced swim test (Day 1)	Immobility time (%)	8a		Two-way repeated measures ANOVA			F(1, 34) = 0.15, P = 0.7057		F(6.23, 211.67) = 51.45, P < 0.001		F(6.23, 211.67) = 0.81, P = 0.5683
Porsolt forced swim test (Day 2)	Immobility time (%)	8b		Two-way repeated measures ANOVA			F(1, 34) = 4.04, P = 0.0525		F(9, 306) = 5.88, P < 0.001		F(9, 306) = 1.63, P = 0.1055
Porsolt forced swim test (Day 1)	Distance traveled (cm)	8c		Two-way repeated measures ANOVA			F(1, 34) = 0.11, P = 0.7452		F(5.47, 185.87) = 116.63, P < 0.001		F(5.47, 185.87) = 0.47, P = 0.8132
Porsolt forced swim test (Day 2)	Distance traveled (cm)	8d		Two-way repeated measures ANOVA			F(1, 34) = 5.10, P = 0.0305		F(5.77, 196.07) = 14.21, P < 0.001		F(5.77, 196.07) = 1.64, P = 0.1420
Tail suspension test	Immobility time (%)	8e		Two-way repeated measures ANOVA			F(1, 32) = 5.45, P = 0.0260		F(4.93, 157.85) = 13.79, P < 0.001		F(4.93, 157.85) = 1.16, P = 0.3316
Barnes maze test (training)	Latency to first reach the target (sec)	9a		Two-way repeated measures ANOVA			F(1, 31) = 0.24, P = 0.6296		F(3.15, 97.77) = 25.91, P < 0.001		F(3.15, 97.77) = 1.00, P = 0.3990
Barnes maze test (training)	Number of errors to first reach the target	9b		Two-way repeated measures ANOVA			F(1, 31) = 0.04, P = 0.8418		F(5.02, 155.75) = 5.93, P < 0.001		F(5.02, 155.75) = 1.54, P = 0.1792
Barnes maze test (training)	Distance traveled to first reach the target (cm)	9c		Two-way repeated measures ANOVA			F(1, 31) = 0.00, P = 0.9878		F(3.57, 110.57) = 21.44, P < 0.001		F(3.57, 110.57) = 1.17, P = 0.3284
Barnes maze test (training)	Number of omission errors	9d		Two-way repeated measures ANOVA			F(1, 31) = 0.34, P = 0.5645		F(3.97, 123.03) = 1.75, P = 0.1438		F(3.97, 123.03) = 0.79, P = 0.5338
Barnes maze test (probe test, 1 day after last training)	Time spent around hole (sec)	9e		Mann-Whitney's U test	z = 0.18, P = 0.8568
Barnes maze test (probe test, 30 days after last training)	Time spent around hole (sec)	9f		Mann-Whitney's U test	z = 0.54, P = 0.5887
T-maze spontaneous alternation test	Correct responses (%)	9g		Two-way repeated measures ANOVA			F(1, 35) = 8.43, P = 0.0064		F(3, 105) = 4.69, P = 0.0041		F(3, 105) = 0.66, P = 0.5778
